# Supplementary material for: Preparation and Efficacy of Microemulsion Carvacrol-Based Fruit and Vegetable Cleaner and Its Application on Cherry Tomatoes
Source: Foods. 2025 Jan 7;14(2):152. doi: 10.3390/foods14020152 (PMC11764712; doi:10.3390/foods14020152)
Supplement: Supplementary file 1 [file foods-14-00152-s001.zip]

Archive with 1 entries (1 files):
- foods-3324794-supplementary.pdf
